# Supplementary material for: Enhanced Intestinal TGF-β/SMAD-Dependent Signaling in Simian Immunodeficiency Virus Infected Rhesus Macaques
Source: Cells. 2021 Apr 4;10(4):806. doi: 10.3390/cells10040806 (PMC8066988; doi:10.3390/cells10040806)
Supplement: Supplementary file 1 [file cells-10-00806-s001.zip]

Archive with 5 entries (4 files):
- Supplemental Figures and Table/
- Supplemental Figures and Table/Supplemental Table S1.pdf
- __MACOSX/Supplemental Figures and Table/._Supplemental Table S1.pdf
- Supplemental Figures and Table/Supplemental FiguresS1-4.pdf
- __MACOSX/Supplemental Figures and Table/._Supplemental FiguresS1-4.pdf
